# Supplementary material for: N6-methyladenosine modification of circNSUN2 facilitates cytoplasmic export and stabilizes HMGA2 to promote colorectal liver metastasis
Source: Nat Commun. 2019 Oct 16;10:4695. doi: 10.1038/s41467-019-12651-2 (PMC6795808; doi:10.1038/s41467-019-12651-2)
Supplement: Supplementary file 4 — Supplementary Dataset 1 [file 41467_2019_12651_MOESM4_ESM.xls]

## Sheet: Sheet1
Supplementary Data 1. Candidates of potential regulatory circRNAs in CRCs
CircRNAs upregulated in CNV amplification loci or downregulated in CNV loss loci with the |Average Normalized Fold Change| ≥1.3
ProbeName	circRNA	Alias	CircRNA type	Chrom	txStart	txEnd	Host gene	CNV loci	CNV	Average Normalized Fold Change
ASCRP3001181	hsa_circRNA_101235	hsa_circ_0029762	exonic	chr13	25049609	25052414	PARP4	13q12.13	Amplification	2.03762
ASCRP3001367	hsa_circRNA_008147	hsa_circ_0008147	intronic	chr8	129021835	129032965	PVT1	8q24.21	Amplification	1.88916
ASCRP3001950	hsa_circRNA_104707	hsa_circ_0003221	exonic	chr8	141856358	141900868	PTK2	8q24.3	Amplification	5.04846
ASCRP3002319	hsa_circRNA_104706	hsa_circ_0005982	exonic	chr8	141828375	141900868	PTK2	8q24.3	Amplification	2.52531
ASCRP3002393	hsa_circRNA_001466	hsa_circ_0001466	exonic	chr5	6604250	6605521	NSUN2	5p15.31	Amplification	1.35097
ASCRP3002897	hsa_circRNA_104722	hsa_circ_0085923	exonic	chr8	145011146	145011239	PLEC	8q24.3	Amplification	1.44779
ASCRP3003110	hsa_circRNA_001609	hsa_circ_0001826	sense overlapping	chr8	141357855	141370292	TRAPPC9	8q24.3	Amplification	3.30452
ASCRP3005330	hsa_circRNA_002908	hsa_circ_0002908	exonic	chr8	141840570	141874498	PTK2	8q24.3	Amplification	3.08088
ASCRP3005685	hsa_circRNA_103783	hsa_circ_0007380	exonic	chr5	6623326	6625782	NSUN2	5p15.31	Amplification	1.35229
ASCRP3006132	hsa_circRNA_006397	hsa_circ_0006397	exonic	chr5	9379934	9437964	SEMA5A	5p15.31	Amplification	1.54492
ASCRP3006695	hsa_circRNA_005198	hsa_circ_0005198	exonic	chr13	25072253	25077915	PARP4	13q12.13	Amplification	2.17861
ASCRP3006951	hsa_circRNA_104696	hsa_circ_0085704	exonic	chr8	141407718	141436740	TRAPPC9	8q24.3	Amplification	1.71514
ASCRP3006994	hsa_circRNA_407132		sense overlapping	chr8	141582910	141616013	AGO2	8q24.3	Amplification	1.58938
ASCRP3007671	hsa_circRNA_104721	hsa_circ_0085895	exonic	chr8	144922100	144922202	NRBP2	8q24.3	Amplification	3.47906
ASCRP3009197	hsa_circRNA_104709	hsa_circ_0006646	exonic	chr8	141889569	141900868	PTK2	8q24.3	Amplification	2.84921
ASCRP3009404	hsa_circRNA_104703	hsa_circ_0008305	exonic	chr8	141799572	141840625	PTK2	8q24.3	Amplification	1.79334
ASCRP3009405	hsa_circRNA_104704	hsa_circ_0009071	exonic	chr8	141799572	141900868	PTK2	8q24.3	Amplification	1.79731
ASCRP3009645	hsa_circRNA_104705	hsa_circ_0007521	exonic	chr8	141810557	141900868	PTK2	8q24.3	Amplification	2.71244
ASCRP3011190	hsa_circRNA_101236	hsa_circ_0029803	exonic	chr13	26911703	26928017	CDK8	13q12.13	Amplification	5.01808
ASCRP3011332	hsa_circRNA_002099	hsa_circ_0002099	exonic	chr5	9190378	9238002	SEMA5A	5p15.31	Amplification	1.58603
ASCRP3011464	hsa_circRNA_085694	hsa_circ_0085694	exonic	chr8	141285756	141301177	TRAPPC9	8q24.3	Amplification	2.52956
ASCRP3011559	hsa_circRNA_104708	hsa_circ_0002483	exonic	chr8	141874410	141900868	PTK2	8q24.3	Amplification	3.03197
ASCRP3011659	hsa_circRNA_000482	hsa_circ_0001829	exonic	chr8	142264087	142264728	SLC45A4	8q24.3	Amplification	1.6548
ASCRP3011674	hsa_circRNA_104702	hsa_circ_0003066	exonic	chr8	141799572	141813749	PTK2	8q24.3	Amplification	2.03504
ASCRP3012484	hsa_circRNA_104684	hsa_circ_0009143	intronic	chr8	128867400	128903244	PVT1	8q24.21	Amplification	1.39281
ASCRP3013063	hsa_circRNA_403303		exonic	chr5	7870882	7875488	MTRR	5p15.31	Amplification	4.3109
ASCRP3000870	hsa_circRNA_047713	hsa_circ_0047713	exonic	chr18	48584494	48586286	SMAD4	18q21.1	Loss	-2.11067
ASCRP3004671	hsa_circRNA_047622	hsa_circ_0047622	exonic	chr18	46190122	46190196	CTIF	18q21.1	Loss	-2.18701
ASCRP3005369	hsa_circRNA_405687		sense overlapping	chr18	46332206	46343747	CTIF	18q21.1	Loss	-1.97716
ASCRP3005690	hsa_circRNA_405688		intronic	chr18	46855947	46860223	DYM	18q21.1	Loss	-1.42305
ASCRP3005770	hsa_circRNA_047641	hsa_circ_0047641	exonic	chr18	46783379	46798673	DYM	18q21.1	Loss	-1.72815
ASCRP3006471	hsa_circRNA_102362	hsa_circ_0008545	exonic	chr18	46190122	46197115	CTIF	18q21.1	Loss	-1.60185
ASCRP3008897	hsa_circRNA_000850	hsa_circ_0000850	exonic	chr18	48422178	48452268	ME2	18q21.1	Loss	-1.82808
ASCRP3009508	hsa_circRNA_102364	hsa_circ_0007006	exonic	chr18	46783379	46808545	DYM	18q21.1	Loss	-2.53472
ASCRP3010892	hsa_circRNA_405689		intronic	chr18	46855947	46906128	DYM	18q21.1	Loss	-1.80165
ASCRP3011412	hsa_circRNA_001523	hsa_circ_0001517	sense overlapping	chr5	107677627	107684231	FBXL17	5q21	Loss	-1.61588
ASCRP3012591	hsa_circRNA_406646		exonic	chr5	109940809	109963581	TMEM232	5q21	Loss	-1.52898
ASCRP3012881	hsa_circRNA_102363	hsa_circ_0003877	exonic	chr18	46284289	46288060	CTIF	18q21.1	Loss	-2.06299

## Sheet: Sheet2
CircRNAs showing the uniform tendency of expression change in ≥75% of 97 CRC patients
ProbeName	circRNA	Alias	circRNA type	Chrom	txStart	txEnd	Host gene	CNV loci	CNV	Average Normalized Fold Change
ASCRP3002393	hsa_circRNA_001466	hsa_circ_0001466	exonic	chr5	6604250	6605521	NSUN2	5p15.31	Amplification	1.35097
ASCRP3005685	hsa_circRNA_103783	hsa_circ_0007380	exonic	chr5	6623326	6625782	NSUN2	5p15.31	Amplification	1.35229
ASCRP3001367	hsa_circRNA_008147	hsa_circ_0008147	intronic	chr8	129021835	129032965	PVT1	8q24.21	Amplification	1.88916
ASCRP3009404	hsa_circRNA_104703	hsa_circ_0008305	exonic	chr8	141799572	141840625	PTK2	8q24.3	Amplification	1.79334
