# Supplementary material for: N6-methyladenosine modification of circNSUN2 facilitates cytoplasmic export and stabilizes HMGA2 to promote colorectal liver metastasis
Source: Nat Commun. 2019 Oct 16;10:4695. doi: 10.1038/s41467-019-12651-2 (PMC6795808; doi:10.1038/s41467-019-12651-2)
Supplement: Supplementary file 5 — Supplementary Dataset 2 [file 41467_2019_12651_MOESM5_ESM.xls]

## Sheet: Primers
Supplementary Data 2. primers, siRNA, shRNA sequences and antibodies
Primer name	qPCR primer sequence (5’→3’)
NSUN2-Forward	GGTATCCTGAAGAACTTGCC
NSUN2-Reverse	ATCTTATGATGAGGCCGCA
circNSUN2 convergent-Forward	CTTGAGAAAATCGCCACACTT
circNSUN2 convergent-Reverse	GTTGAGGAGCAGTGGTGG
circNSUN2 divergent-Forward	CCACCACTGCTCCTCAAC
circNSUN2 divergent-Reverse	AAGTGTGGCGATTTTCTCAAG
circHIPK3-Forward	TATGTTGGTGGATCCTGTTCGGCA
circHIPK3-Reverse	TGGTGGGTAGACCAAGACTTGTGA
circFOXO3-Forward	GTGGGGAACTTCACTGGTGCTAAG
circFOXO3-Reverse	ATTGTCCATGGAGACAGCCCGCCG
YTHDC1-Forward	GAAGTGGAAGCTCTGCATCAG
YTHDC1-Reverse	TTGATCTTTTCGGACAGCACG
METTL3-Forward	CTATCTCCTGGCACTCGCAAGA
METTL3-Reverse	GCTTGAACCGTGCAACCACATC
RARA-Forward	GAAGTGCTTTGAAGTGGGCA
RARA-Reverse	GTCCCAGAGGTCAATGTCCA
HMGA2-Forward	GGTGCAAGACTCAGGAGCTA
HMGA2-Reverse	AGTCGGAAAGCAAAGGAGGA
CXCR4-Forward	TCTTCCTGCCCACCATCTACTC
CXCR4-Reverse	TGCAGCCTGTACTTGTCCGTC
β-actin-Forward	GGGAAATCGTGCGTGACATTAAG
β-actin-Reverse	TGTGTTGGCGTACAGGTCTTTG
U3-Forward	TTCTCTGAGCGTGTAGAGCACCGA
U3-Reverse	GATCATCAATGGCTGACGGCAGTT

## Sheet: siRNA & shRNA
Name	Sequence (5'-3')
siYTHDC1	GCAAGGAGUGUUAUCUUAATT
siMETTL3	GCACAUCCUACUCUUGUAATT
circNSUN2 siRNA-1	AUCAUAAGGUAUCCUGAAGAACUUG
circNSUN2 siRNA-2	CAUCAUAAGGUAUCCUGAAGAACUU
circNSUN2-shRNA-1	AUCAUAAGGUAUCCUGAAGAACUUG
circNSUN2-shRNA-2	CAUCAUAAGGUAUCCUGAAGAACUU
