# Supplementary material for: N6-methyladenosine modification of circNSUN2 facilitates cytoplasmic export and stabilizes HMGA2 to promote colorectal liver metastasis
Source: Nat Commun. 2019 Oct 16;10:4695. doi: 10.1038/s41467-019-12651-2 (PMC6795808; doi:10.1038/s41467-019-12651-2)
Supplement: Supplementary file 6 — Supplementary Dataset 3 [file 41467_2019_12651_MOESM6_ESM.xls]

## Sheet: Sheet1
Supplementary Data 3. Patient Information of SYSUCC CRC Cohort for qPCR analysis
Sample ID	Age	gender	Tumor locatiion	Histological grade	TNM status	Clinical stage	CEA(<5ng/ml）	Suvival status	Survival time (months)	circNSUN2
1	73	Female	Rectum	G2	T2N0M0	Ⅰ	Yes	alive	95	Low
2	30	Female	Rectum	G2	T2N1M0	Ⅲ	Yes	alive	91	Low
3	48	Female	Colon	G3	T4N0M0	Ⅱ	Yes	deceased	65	High
4	55	Female	Colon	G2	T4N0M0	Ⅱ	No	alive	64	Low
5	46	Female	Rectum	G3	T4N1M0	Ⅲ	Yes	deceased	54	High
6	65	Male	Colon	G2	T2N0M0	Ⅰ	Yes	alive	97	Low
7	60	Male	Rectum	G2	T2N1M0	Ⅲ	Yes	alive	90	Low
8	58	Male	Colon	G2	T3N1M0	Ⅲ	Yes	alive	48	Low
9	74	Female	Colon	G3	T4N0M0	Ⅱ	Yes	alive	87	Low
10	60	Female	Colon	G2	T3N1M0	Ⅲ	Yes	deceased	12	High
11	65	Male	Colon	G2	T2N0M0	Ⅰ	Yes	alive	94	Low
12	78	Female	Colon	G2	T2N2M0	Ⅲ	Yes	deceased	94	High
13	45	Male	Colon	G2	T4N0M0	Ⅱ	No	alive	67	Low
14	53	Male	Rectum	G3	T3N1M0	Ⅲ	No	alive	87	Low
15	35	Male	Rectum	G2	T2N1M0	Ⅲ	No	alive	82	High
16	43	Male	Rectum	G3	T1N0M0	Ⅰ	Yes	alive	92	High
17	72	Male	Colon	G3	T4N1M0	Ⅲ	No	deceased	10	High
18	56	Male	Colon	G3	T4N2M0	Ⅲ	No	deceased	13	High
19	74	Female	Colon	G3	T4N2M0	Ⅲ	Yes	deceased	22	High
20	65	Male	Colon	G2	T4N0M0	Ⅱ	Yes	alive	90	Low
21	68	Female	Rectum	G3	T2N0M0	Ⅰ	Yes	alive	94	Low
22	46	Male	Colon	G2	T3N1M0	Ⅲ	No	alive	86	Low
23	35	Female	Rectum	G2	T4N1M0	Ⅲ	Yes	deceased	33	High
24	66	Female	Colon	G2	T4N0M0	Ⅱ	Yes	deceased	54	High
25	59	Female	Colon	G3	T4N1M0	Ⅲ	Yes	deceased	61	Low
26	62	Male	Rectum	G3	T3N2M0	Ⅲ	Yes	alive	96	High
27	58	Female	Rectum	G2	T3N1M0	Ⅲ	Yes	deceased	50	Low
28	45	Female	Colon	G2	T2N0M0	Ⅰ	No	alive	96	Low
29	71	Male	Rectum	G3	T3N1M0	Ⅲ	No	deceased	22	High
30	69	Female	Rectum	G2	T3N1M0	Ⅲ	Yes	deceased	15	High
31	60	Male	Colon	G3	T4N0M0	Ⅱ	No	alive	67	Low
32	38	Male	Rectum	G2	T4N2M0	Ⅲ	Yes	alive	88	Low
33	74	Male	Rectum	G2	T1N0M0	Ⅰ	Yes	alive	88	High
34	47	Female	Colon	G2	T2N0M0	Ⅰ	Yes	alive	95	Low
35	57	Male	Colon	G2	T3N0M0	Ⅱ	No	alive	88	Low
36	80	Female	Colon	G2	T3N0M0	Ⅱ	No	alive	72	Low
37	55	Female	Colon	G2	T1N0M0	Ⅰ	No	alive	95	Low
38	55	Female	Rectum	G3	T1N0M0	Ⅰ	No	deceased	32	High
39	73	Male	Rectum	G2	T2N0M0	Ⅰ	Yes	alive	92	Low
40	70	Male	Rectum	G2	T4N2M0	Ⅲ	No	deceased	20	Low
41	63	Male	Rectum	G2	T4N2M0	Ⅲ	No	alive	67	High
42	67	Male	Rectum	G3	T3N0M0	Ⅱ	Yes	alive	81	Low
43	74	Male	Colon	G3	T4N2M0	Ⅲ	No	deceased	34	High
44	88	Male	Rectum	G2	T3N1M0	Ⅲ	No	alive	15	Low
45	74	Female	Rectum	G1	T2N0M0	Ⅰ	Yes	alive	83	Low
46	40	Male	Colon	G3	T4N2M0	Ⅲ	No	deceased	14	High
47	53	Female	Rectum	G2	T2N1M0	Ⅲ	Yes	alive	71	Low
48	48	Female	Colon	G2	T4N2M0	Ⅲ	Yes	alive	92	High
49	41	Male	Colon	G3	T4N0M0	Ⅱ	Yes	alive	65	Low
50	44	Female	Rectum	G2	T2N0M0	Ⅰ	Yes	deceased	85	High
51	63	Female	Rectum	G2	T3N2M0	Ⅲ	No	alive	32	High
52	57	Male	Rectum	G2	T4N0M0	Ⅱ	Yes	alive	29	High
53	76	Male	Colon	G2	T4N1M0	Ⅲ	Yes	deceased	80	Low
54	85	Female	Colon	G3	T2N1M0	Ⅲ	No	deceased	88	High
55	53	Female	Colon	G3	T4N1M0	Ⅲ	No	alive	34	High
56	58	Male	Rectum	G3	T3N0M0	Ⅱ	Yes	deceased	94	High
57	34	Male	Colon	G2	T4N1M0	Ⅲ	Yes	alive	20	High
58	69	Male	Rectum	G2	T3N1M0	Ⅲ	No	deceased	61	High
59	67	Female	Rectum	G2	T3N1M0	Ⅲ	Yes	alive	66	High
60	65	Female	Colon	G3	T4N2M0	Ⅲ	Yes	deceased	68	High
61	81	Female	Colon	G1	T2N0M0	Ⅰ	Yes	deceased	83	Low
62	70	Male	Colon	G2	T3N0M0	Ⅱ	No	deceased	30	Low
63	57	Female	Rectum	G2	T3N0M0	Ⅱ	No	deceased	80	Low
64	66	Female	Colon	G3	T2N0M0	Ⅰ	Yes	deceased	92	Low
65	60	Female	Rectum	G3	T2N1M0	Ⅲ	Yes	deceased	16	High
66	69	Male	Rectum	G2	T4N1M0	Ⅲ	No	alive	35	High
67	34	Male	Rectum	G3	T3N2M0	Ⅲ	Yes	alive	22	Low
68	72	Female	Colon	G2	T4N0M0	Ⅱ	Yes	deceased	66	Low
69	62	Female	Rectum	G3	T3N2M0	Ⅲ	Yes	deceased	82	Low
70	48	Male	Rectum	G3	T4N2M0	Ⅲ	Yes	deceased	13	High
71	33	Male	Colon	G2	T4N2M0	Ⅲ	Yes	alive	73	High
72	58	Female	Colon	G2	T1N1M0	Ⅲ	No	deceased	36	Low
73	72	Female	Rectum	G2	T3N0M0	Ⅱ	No	alive	91	High
74	63	Female	Rectum	G2	T4N2M0	Ⅲ	No	deceased	86	High
75	36	Female	Colon	G2	T4N0M0	Ⅱ	Yes	deceased	48	High
76	46	Female	Rectum	G2	T4N2M0	Ⅲ	No	alive	23	Low
77	44	Female	Rectum	G3	T1N0M0	Ⅰ	Yes	deceased	93	Low
78	65	Male	Rectum	G2	T3N2M0	Ⅲ	No	alive	52	High
79	68	Male	Colon	G2	T4N0M0	Ⅱ	Yes	deceased	60	High
80	55	Female	Colon	G2	T3N2M0	Ⅲ	Yes	alive	85	High
81	61	Male	Rectum	G2	T4N1M0	Ⅲ	No	deceased	69	High
82	59	Male	Colon	G2	T4N1M0	Ⅲ	No	deceased	90	Low
83	75	Male	Colon	G2	T4N0M0	Ⅱ	Yes	alive	34	Low
84	68	Male	Rectum	G2	T2N0M0	Ⅰ	Yes	deceased	91	Low
85	54	Male	Colon	G1	T4N1M0	Ⅲ	No	deceased	90	High
86	63	Female	Colon	G2	T4N0M0	Ⅱ	No	deceased	70	Low
87	47	Male	Colon	G2	T4N0M0	Ⅱ	No	deceased	70	High
88	67	Female	Colon	G2	T4N1M0	Ⅲ	Yes	deceased	24	High
89	71	Female	Colon	G3	T4N0M0	Ⅱ	No	deceased	63	High
90	50	Male	Colon	G2	T4N2M0	Ⅲ	Yes	alive	49	Low
91	78	Female	Rectum	G2	T2N0M0	Ⅰ	No	deceased	81	High
92	61	Male	Rectum	G2	T2N0M0	Ⅰ	Yes	deceased	81	Low
93	65	Female	Rectum	G3	T4N1M0	Ⅲ	No	deceased	12	High
94	58	Male	Rectum	G2	T2N0M0	Ⅰ	Yes	deceased	90	High
95	56	Male	Rectum	G2	T1N0M0	Ⅰ	No	alive	91	High
96	58	Male	Colon	G3	T4N2M0	Ⅲ	No	alive	21	Low
97	59	Female	Colon	G2	T4N0M0	Ⅱ	No	deceased	92	Low
