# Supplementary material for: N6-methyladenosine modification of circNSUN2 facilitates cytoplasmic export and stabilizes HMGA2 to promote colorectal liver metastasis
Source: Nat Commun. 2019 Oct 16;10:4695. doi: 10.1038/s41467-019-12651-2 (PMC6795808; doi:10.1038/s41467-019-12651-2)
Supplement: Supplementary file 7 — Supplementary Dataset 4 [file 41467_2019_12651_MOESM7_ESM.xls]

## Sheet: Sheet1
Supplementary Data 4. Patient Information of SYSUCC CRC Cohort with liver metastasis for qPCR analysis
Sample ID	Age	Gender	Tumor location	Histological grade	Clinical stage	CEA(<5ng/ml）	Corresponding Lliver metastasis
1	62	Male	Colon	G3	Ⅳ	No	Yes
2	59	Male	Rectum	G2	Ⅳ	Yes	Yes
3	32	Female	Colon	G2	Ⅳ	No	Yes
4	72	Male	Colon	G2	Ⅳ	Yes	Yes
5	55	Female	Colon	G2	Ⅳ	Yes	Yes
6	39	Male	Colon	G3	Ⅳ	Yes	Yes
7	54	Male	Colon	G2	Ⅳ	Yes	Yes
8	73	Female	Colon	G2	Ⅳ	No	Yes
9	58	Male	Colon	G2	Ⅳ	Yes	Yes
10	61	Male	Colon	G2	Ⅳ	No	Yes
11	54	Male	Colon	G2	Ⅳ	No	Yes
12	67	Male	Rectum	G2	Ⅳ	No	Yes
13	43	Female	Colon	G2	Ⅳ	Yes	Yes
14	31	Male	Rectum	G2	Ⅳ	No	Yes
15	36	Male	Colon	G2	Ⅳ	Yes	Yes
16	35	Male	Rectum	G2	Ⅳ	Yes	Yes
17	44	Male	Rectum	G3	Ⅳ	Yes	Yes
18	37	Female	Colon	G2	Ⅳ	No	Yes
19	62	Male	Colon	G2	Ⅳ	Yes	Yes
20	58	Male	Colon	G2	Ⅳ	Yes	Yes
21	73	Female	Colon	G2	Ⅳ	No	No
22	66	Male	Colon	G2	Ⅳ	Yes	No
23	60	Male	Colon	G2	Ⅳ	No	No
24	55	Male	Rectum	G2	Ⅳ	No	No
25	36	Male	Rectum	G2	Ⅳ	No	No
