# Supplementary material for: N6-methyladenosine modification of circNSUN2 facilitates cytoplasmic export and stabilizes HMGA2 to promote colorectal liver metastasis
Source: Nat Commun. 2019 Oct 16;10:4695. doi: 10.1038/s41467-019-12651-2 (PMC6795808; doi:10.1038/s41467-019-12651-2)
Supplement: Supplementary file 8 — Source Data [file 41467_2019_12651_MOESM8_ESM.xls]

## Sheet: Fig. 2
	Source data file
Fig. 2b
circNSUN2	Mock	RNAse R		NSUN2 mRNA	Mock	RNAse R
Replicate1	1	0.745		Replicate1	1	0.0035
Replicate2	1	0.65		Replicate2	1	0.02
Replicate3	1	0.784		Replicate3	1	0.0094
Replicate4	1	0.664		Replicate4	1	0.03204
Replicate5	1	0.738		Replicate5	1	0.02398
mean	1	0.7162		mean	1	0.017784
S.D.	0	0.0465632		S.D.	0	0.00931718
				P		< 0.0001
						Two-tailed unpaired Student's t-test
Fig. 2d
circNSUN2	0	4	8	12	24
Replicate1	1	0.98	1.18	0.89	0.98
Replicate2	1	0.91	1.13	0.79	0.99
Replicate3	1	0.93	0.96	0.78	1.06
Replicate4	1	0.89	1.19	0.84	0.92
Replicate5	1	1.02	1.09	0.9	1.16
mean	1	0.946	1.11	0.84	1.022
S.D.	0	0.0475815	0.0831865	0.0493964	0.0820731
NSUN2 mRNA	0	4	8	12	24
Replicate1	1	0.61	0.51	0.31	0.28
Replicate2	1	0.55	0.45	0.35	0.26
Replicate3	1	0.58	0.46	0.31	0.21
Replicate4	1	0.49	0.41	0.39	0.27
Replicate5	1	0.52	0.47	0.3	0.25
mean	1	0.55	0.46	0.332	0.254
S.D.	0	0.0424264	0.032249	0.0337046	0.0241661
P					< 0.0001
					Two-way ANOVA
Fig. 2e
nucleus	circNSUN2	u3	β-actin		cytoplasm	circNSUN2	u3	β-actin
Replicate1	22.8	71.6	20.4		Replicate1	77.2	28.4	79.6
Replicate2	20.6	73.2	21.9		Replicate2	79.4	26.8	78.1
Replicate3	24.1	72.8	24.4		Replicate3	75.9	27.2	75.6
Replicate4	21.2	75.7	23.9		Replicate4	78.8	24.3	76.1
Replicate5	20.2	76.4	26.8		Replicate5	79.8	23.6	73.2
average	21.78	73.94	23.48		average	78.22	26.06	76.52
S.D.	1.45931	1.81505	2.19217		sd	1.45931	1.81505	2.19217

## Sheet: Fig. 3
Fig. 3a
bioluminescence				numbers of metastasis nodules in liver
TC71	sh-CTRL	sh-circNSUN2		TC71	sh-CTRL	sh-circNSUN2
mouse1	238800	46750		mouse1	14	5
mouse2	223700	51640		mouse2	15	3
mouse3	275900	31900		mouse3	10	5
mouse4	486100	46800		mouse4	13	2
mouse5	367500	56700		mouse5	12	1
mouse6	462000	86200		mouse6	11	3
mean	342333	53331.7		mean	12.5	3.16667
S.D.	103946	16531.9		S.D.	1.70783	1.46249
P		0.0001				< 0.0001
		Two-tailed unpaired Student's t-test				Two-tailed unpaired Student's t-test
Fig. 3b
bioluminescence				numbers of metastasis nodules in liver
TC71	p-CTRL	p-circNSUN2		TC71	p-CTRL	p-circNSUN2
mouse1	219100	1015000		mouse1	12	17
mouse2	468500	1710000		mouse2	11	24
mouse3	294400	1468000		mouse3	12	16
mouse4	362000	1854300		mouse4	9	21
mouse5	268500	1085000		mouse5	10	15
mouse6	412500	1048000		mouse6	13	18
mean	337500	1.36338e+06		mean	11.1667	18.5
S.D.	85657.7	334271		S.D.	1.34371	3.0957
P		< 0.0001				0.0007
		Two-tailed unpaired Student's t-test				Two-tailed unpaired Student's t-test
Fig. 3c
bioluminescence				numbers of metastasis nodules in lung
TC71	sh-CTRL	sh-circNSUN2		TC71	sh-CTRL	sh-circNSUN2
mouse1	537600	120600		mouse1	20	7
mouse2	747600	148300		mouse2	17	3
mouse3	772700	231900		mouse3	16	8
mouse4	478600	206800		mouse4	21	5
mouse5	576500	156700		mouse5	18	7
mouse6	862000	84800		mouse6	12	9
mean	662500	158183		mean	17.3333	6.5
S.D.	139045	49489.4		S.D.	2.92499	1.97906
P		< 0.0001				< 0.0001
		Two-tailed unpaired Student's t-test				Two-tailed unpaired Student's t-test
Fig. 3d
bioluminescence				numbers of metastasis nodules in lung
TC71	p-CTRL	p-circNSUN2		TC71	p-CTRL	p-circNSUN2
mouse1	537600	2027000		mouse1	15	27
mouse2	732700	1774000		mouse2	17	23
mouse3	647500	2376000		mouse3	12	28
mouse4	147600	2214000		mouse4	16	33
mouse5	863900	2085000		mouse5	21	27
mouse6	812500	1648000		mouse6	14	29
mean	623633	2.02067e+06		mean	15.8333	27.8333
S.D.	238003	247502		S.D.	2.79384	2.96742
P		< 0.0001				< 0.0001
		Two-tailed unpaired Student's t-test				Two-tailed unpaired Student's t-test

## Sheet: Fig. 4
Fig. 4b
	Input	Anti-YTHDC1	IgG
Replicate1	100	19.3062	0.3367
Replicate2	100	25.4359	0.1975
Replicate3	100	22.7853	0.2543
mean	100	22.5091	0.262833
S.D.	0	2.51005	0.0571476
Fig. 4c
circNSUN2	m6A RIP	flowthrough		RARA	m6A RIP	flowthrough
Replicate1	18.2423	1.2908		Replicate1	23.5825	3.5759
Replicate2	13.6816	0.9783		Replicate2	25.4067	2.842
Replicate3	15.1731	1.3812		Replicate3	22.1821	4.0768
mean	15.699	1.21677		mean	23.7238	3.49823
S.D.	1.89867	0.172613		S.D.	1.32022	0.507088
P		0.0077				0.0041
		Two-tailed paired Student's t-test				Two-tailed paired Student's t-test
Fig. 4f
nucleus	si-CTRL+Myc-EV	si-YTHDC1+Myc-EV	si-YTHDC1+Myc-WT-Ins	si-YTHDC1+Myc-DM-Ins
Replicate1	1	1.85	0.45	1.54
Replicate2	1	2.05	0.35	1.68
Replicate3	1	1.75	0.38	1.71
Replicate4	1	1.89	0.52	1.65
Replicate5	1	2	0.44	1.56
mean	1	1.908	0.428	1.628
S.D.	0	0.107033	0.059127	0.0667533
P	< 0.0001		< 0.0001	0.0022
				Two-tailed unpaired Student's t-test
cytoplasm	si-CTRL+Myc-EV	si-YTHDC1+Myc-EV	si-YTHDC1+Myc-WT-Ins	si-YTHDC1+Myc-DM-Ins
Replicate1	1	0.25	2.05	0.73
Replicate2	1	0.28	2.13	0.84
Replicate3	1	0.25	1.99	0.79
Replicate4	1	0.32	2.11	0.85
Replicate5	1	0.4	2.32	0.8
mean	1	0.3	2.12	0.802
S.D.	0	0.0562139	0.111355	0.0426146
P	< 0.0001		< 0.0001	< 0.0001
				Two-tailed unpaired Student's t-test
Fig. 4g
nucleus	si-CTRL+Myc-EV	si-YTHDC1+Myc-EV	si-YTHDC1+Myc-WT-Ins	si-YTHDC1+Myc-DM-Ins
Replicate1	0.2259	0.8117	0.348	0.714
Replicate2	0.1892	0.7812	0.3589	0.7549
Replicate3	0.2579	0.849	0.3045	0.7052
mean	0.224333	0.813967	0.337133	0.7247
S.D.	0.0280685	0.0277256	0.0235004	0.0216547
P	< 0.0001		< 0.0001	0.023
				Two-tailed unpaired Student's t-test
cytoplasm	si-CTRL+Myc-EV	si-YTHDC1+Myc-EV	si-YTHDC1+Myc-WT-Ins	si-YTHDC1+Myc-DM-Ins
Replicate1	0.7741	0.1884	0.6521	0.286
Replicate2	0.8108	0.2188	0.6411	0.2451
Replicate3	0.7421	0.151	0.6955	0.2648
mean	0.775667	0.186067	0.6629	0.2653
S.D.	0.0280685	0.0277284	0.023485	0.0167011
P	< 0.0001		< 0.0001	0.0258
				Two-tailed unpaired Student's t-test

## Sheet: Fig. 5
Fig. 5b
	Input	Anti-IGF2BP2	IgG
Replicate1	100	38.9062	0.2833
Replicate2	100	42.5727	0.0857
Replicate3	100	34.3426	0.1726
mean	100	38.6072	0.180533
S.D.	0	3.36657	0.0808647
Fig. 5d
IP	WT	KH1	KH1-2	KH1-3	KH2-3	KH3-4	KH4
Replicate1	40.293	0.5702	0.9276	0.1424	0.1593	33.5412	0.1026
Replicate2	35.827	0.3092	0.7268	0.4668	0.5938	28.8427	0.2648
Replicate3	32.7817	0.6024	0.9638	0.1841	0.3812	35.1241	0.4869
mean	36.3006	0.493933	0.872733	0.264433	0.3781	32.5027	0.284767
S.D.	3.0847	0.131286	0.104243	0.144104	0.177397	2.66745	0.157524
IgG	WT	KH1	KH1-2	KH1-3	KH2-3	KH3-4	KH4
Replicate1	0.0373	0.0124	0.7612	0.1066	0.1938	0.3548	0.1642
Replicate2	0.0433	0.2471	0.6257	0.684	0.3812	0.6719	0.1481
Replicate3	0.0254	0.0724	0.9432	0.094	0.8731	0.7318	0.2815
mean	0.0353333	0.110633	0.7767	0.294867	0.4827	0.586167	0.197933
S.D.	0.00743879	0.0995569	0.130081	0.275207	0.28646	0.165418	0.059455

## Sheet: Fig. 6
Fig. 6a
HMGA2	CTRL	junction probe		circNSUN2	CTRL	junction probe
Replicate1	0.522	3.3765		Replicate1	0.4662	2.017
Replicate2	0.5948	2.6812		Replicate2	0.6554	2.3333
Replicate3	0.6231	3.162		Replicate3	0.5716	2.9167
mean	0.579967	3.07323		mean	0.5644	2.42233
S.D.	0.0425858	0.290712		S.D.	0.0774082	0.372657
P		0.0003		P		0.0023
		Two-tailed unpaired Student's t-test				Two-tailed unpaired Student's t-test
Fig. 6b
si-CTRL	0	4	8	12
Replicate1	1	0.9659	0.8255	0.8766
Replicate2	1	0.9561	0.7121	0.8807
Replicate3	1	0.9057	0.7718	0.7801
mean	1	0.942567	0.7698	0.8458
S.D.	0	0.0263739	0.046317	0.0464871
si-1	0	4	8	12
Replicate1	1	0.4931	0.2652	0.5153
Replicate2	1	0.5081	0.2892	0.5897
Replicate3	1	0.3028	0.2959	0.4166
mean	1	0.434667	0.283433	0.5072
S.D.	0	0.0934447	0.0131799	0.0708995
P				0.0004
				Two-way ANOVA
si-2	0	4	8	12
Replicate1	1	0.4886	0.1877	0.3223
Replicate2	1	0.4666	0.2199	0.2908
Replicate3	1	0.4043	0.2437	0.3169
mean	1	0.453167	0.2171	0.31
S.D.	0	0.0357021	0.0229475	0.0137543
P				< 0.0001
				Two-way ANOVA
Fig. 6c
Left, luciferase mRNA
HMGA2 WT	si-CTRL	si-1	si-2		HMGA2 Mut	si-CTRL	si-1	si-2
Replicate1	1	0.6358	0.4327		Replicate1	1	1.1467	0.9633
Replicate2	1	0.6033	0.2667		Replicate2	1	1.0755	1.01
Replicate3	1	0.4733	0.3133		Replicate3	1	0.9615	0.9078
mean	1	0.5708	0.337567		mean	1	1.06123	0.960367
S.D.	0	0.070208	0.0699078		S.D.	0	0.0762776	0.0417745
P(to sh-CTRL)		0.001	0.0002
		Two-tailed unpaired Student's t-test
P(to WT)							0.0026	0.0004
							Two-tailed unpaired Student's t-test
HMGA2 WT	p-CTRL	p-circNSUN2		HMGA2 Mut	p-CTRL	p-circNSUN2
Replicate1	1	2.1585		Replicate1	1	1.1467
Replicate2	1	1.9725		Replicate2	1	1.3547
Replicate3	1	2.5308		Replicate3	1	1.2157
mean	1	2.2206		mean	1	1.23903
S.D.	0	0.232116		S.D.	0	0.0865037
P(to sh-CTRL)		0.0017
		Two-tailed unpaired Student's t-test
P(to WT)						0.005
					Two-tailed unpaired Student's t-test
Right, luciferase activity
HMGA2 WT	si-CTRL	si-1	si-2		HMGA2 Mut	si-CTRL	si-1	si-2
Replicate1	1	0.5737	0.5433		Replicate1	1	1.417	1.0532
Replicate2	1	0.609	0.532		Replicate2	1	1.3451	1.0886
Replicate3	1	0.5934	0.4645		Replicate3	1	1.2643	1.232
mean	1	0.592033	0.513267		mean	1	1.34213	1.1246
S.D.	0	0.0144435	0.0347905		S.D.	0	0.0623748	0.0773061
P(to sh-CTRL)		< 0.0001	< 0.0001
		Two-tailed unpaired Student's t-test
P(to WT)							< 0.0001	0.0005
							Two-tailed unpaired Student's t-test
HMGA2 WT	p-CTRL	p-circNSUN2		HMGA2 Mut	p-CTRL	p-circNSUN2
Replicate1	1	1.5433		Replicate1	1	0.7133
Replicate2	1	1.9233		Replicate2	1	0.9329
Replicate3	1	1.984		Replicate3	1	0.824
mean	1	1.81687		mean	1	0.8234
S.D.	0	0.195022		S.D.	0	0.0896523
P(to sh-CTRL)		0.0041
		Two-tailed unpaired Student's t-test
P(to WT)						0.0028
						Two-tailed unpaired Student's t-test
Fig. 6e
IP	WT	KH1	KH1-2	KH1-3	KH2-3	KH3-4	KH4
Replicate1	33.1765	0.3672	2.0726	1.1467	1.0166	30.2385	0.1263
Replicate2	28.9328	0.3702	2.4532	2.4057	1.1612	22.95	0.472
Replicate3	25.7846	0.2417	2.7612	1.8543	0.9858	25.354	0.1847
mean	29.298	0.326367	2.429	1.80223	1.05453	26.1808	0.261
S.D.	3.02874	0.0598809	0.28164	0.515301	0.0764656	3.03241	0.151092
IgG	WT	KH1	KH1-2	KH1-3	KH2-3	KH3-4	KH4
Replicate1	2.0854	0.3204	1.0812	0.671	0.713	2.304	0.1026
Replicate2	1.82134	0.2379	0.7382	0.8173	0.8645	1.5412	0.1647
Replicate3	1.5721	0.4021	1.1413	0.9119	0.9812	1.7254	0.2083
mean	1.82628	0.320133	0.9869	0.800067	0.8529	1.85687	0.158533
S.D.	0.209583	0.0670346	0.177561	0.0990991	0.109799	0.324991	0.0433716
Fig. 6f
si-CTRL	IP-IGF2BP2	IgG		si-1	IP-IGF2BP2	IgG		si-2	IP-IGF2BP2	IgG
Replicate1	16.6708	1.0532		Replicate1	8.3865	0.9321		Replicate1	7.8354	0.4532
Replicate2	14.055	1.0886		Replicate2	9.6336	1.0236		Replicate2	8.1681	0.6486
Replicate3	15.8895	1.232		Replicate3	8.0036	0.8232		Replicate3	9.448	0.3672
mean	15.5384	1.1246		mean	8.67457	0.9263		mean	8.48383	0.489667
S.D.	1.09637	0.0773061		S.D.	0.695922	0.0819157		S.D.	0.695167	0.117739
P					0.0017				0.0015
					Two-tailed unpaired Student's t-test				Two-tailed unpaired Student's t-test
p-CTRL	IP-IGF2BP2	IgG		p-circNSNUN2	IP-IGF2BP2	IgG
Replicate1	15.7797	0.4475		Replicate1	34.3426	0.683
Replicate2	14.3204	0.4061		Replicate2	34.1054	0.9659
Replicate3	17	0.5		Replicate3	30.3143	1.1251
mean	15.7	0.4512		mean	32.9208	0.924667
S.D.	1.09539	0.0384237		S.D.	1.84559	0.182826
P					0.0003
					Two-tailed unpaired Student's t-test

## Sheet: Fig. 7
Fig. 7a
bioluminescence
TC71	sh-CTRL	sh-circNSUN2	sh-circNSUN2+p-HMGA2
mouse1	288600	32650	263800
mouse2	203100	61080	253700
mouse3	239100	31800	175900
mouse4	440700	39700	326100
mouse5	357200	69400	307500
mouse6	513500	79800	427000
mean	340367	52405	292333
S.D.	109622	18667.3	76777.5
P	0.0002		< 0.0001
	Two-tailed unpaired Student's t-test		Two-tailed unpaired Student's t-test
Fig. 7b
numbers of metastasis nodules Iin liver
TC71	sh-CTRL	sh-circNSUN2	sh-circNSUN2+p-HMGA2
mouse1	13	4	11
mouse2	15	1	10
mouse3	11	4	12
mouse4	12	2	8
mouse5	14	3	9
mouse6	12	3	10
mean	12.8333	2.83333	10
S.D.	1.34371	1.06719	1.29099
P	< 0.0001		< 0.0001
	Two-tailed unpaired Student's t-test		Two-tailed unpaired Student's t-test
Fig. 7c
HCT116	sh-CTRL	sh-circNSUN2	sh-circNSUN2+p-HMGA2
Replicate1	217	79	201
Replicate2	241	81	223
Replicate3	202	93	214
Replicate4	236	101	189
Replicate5	263	62	231
mean	231.8	83.2	211.6
S.D.	20.894	13.3026	15.0678
P	< 0.0001		< 0.0001
	Two-tailed unpaired Student's t-test		Two-tailed unpaired Student's t-test
Fig. 7d
HCT116	sh-CTRL	sh-circNSUN2	sh-circNSUN2+p-HMGA2
Replicate1	11.4189	3.465	9.7353
Replicate2	9.5131	1.1113	8.4448
Replicate3	10.2519	0.8887	12.4086
Replicate4	18.8951	2.9533	11.0514
Replicate5	10.2084	2.4734	16.1345
mean	12.0575	2.17834	11.5549
S.D.	3.47315	1.01438	2.64343
P	0.0006		0.0002
	Two-tailed unpaired Student's t-test		Two-tailed unpaired Student's t-test
Fig. 7e
HCT116	sh-CTRL	sh-circNSUN2	sh-circNSUN2+p-HMGA2
Replicate1	105.404	9.653	61.191
Replicate2	103.564	7.237	60.519
Replicate3	80.808	14.69	74.104
Replicate4	96.06	11.669	72.159
Replicate5	112.324	8.489	55.405
mean	99.632	10.3476	64.6756
S.D.	10.7421	2.61592	7.2147
P	< 0.0001		< 0.0001
	Two-tailed unpaired Student's t-test		Two-tailed unpaired Student's t-test

## Sheet: Supplementary Fig. 1
Supplementary Fig.1a
circNSUN2	N	1T	2T	3T	DLD1	HCT116	LoVo	SW620	SW1116
Replicate1	1	2.83	5.12	3.89	3.53	6.04	2.65	2.36	3.01
Replicate2	1	3.12	5.37	3.75	3.26	5.94	2.58	2.18	2.89
Replicate3	1	3.06	4.98	4.05	3.97	5.83	2.46	2.47	3.13
mean	1	3.00333	5.15667	3.89667	3.58667	5.93667	2.56333	2.33667	3.01
S.D.	0	0.124989	0.161314	0.122565	0.292613	0.0857645	0.0784573	0.119536	0.0979796
P		<0.0001	<0.0001	<0.0001	0.0002	<0.0001	<0.0001	<0.0001	<0.0001
		Two-tailed unpaired Student's t-test
NSUN2	N	1T	2T	3T	DLD1	HCT116	LoVo	SW620	SW1116
Replicate1	1	2.28	1.03	2.04	4.23	8.88	3.18	4.26	1.56
Replicate2	1	2.47	1.12	2.21	4.02	9.07	3.35	4.34	1.71
Replicate3	1	2.17	1.21	2.16	4.34	8.64	3.23	4.16	1.69
mean	1	2.30667	1.12	2.13667	4.19667	8.86333	3.25333	4.25333	1.65333
S.D.	0	0.123918	0.0734847	0.0713364	0.132749	0.175942	0.0713364	0.0736357	0.0664998
P		0.0001	0.0821	<0.0001	<0.0001	<0.0001	<0.0001	<0.0001	0.0002
		Two-tailed unpaired Student's t-test
Supplementary Fig.1b
	circNSUN2	circHIPK3	circFOXO3
Replicate1	1	0.4326	0.0145
Replicate2	1	0.4969	0.0112
Replicate3	1	0.4296	0.0163
mean	1	0.453033	0.014
S.D.	0	0.0310426	0.00211187
P		<0.0001	<0.0001
		Two-tailed unpaired Student's t-test
Supplementary Fig.1c
circNSUN2	sh-CTRL	sh-1	sh-2		NSUN2 mRNA	sh-CTRL	sh-1	sh-2
Replicate1	1	0.3272	0.14386		Replicate1	1	0.971	0.954
Replicate2	1	0.3039	0.1573		Replicate2	1	0.968	0.937
Replicate3	1	0.2972	0.1903		Replicate3	1	0.884	0.952
Replicate4	1	0.3178	0.2184		Replicate4	1	1.041	0.924
Replicate5	1	0.3339	0.2135		Replicate5	1	0.962	0.918
mean	1	0.316	0.184672		mean	1	0.9652	0.937
S.D.	0	0.0137764	0.0297158		S.D.	0	0.0497811	0.0144499
P		<0.0001	<0.0001
		Two-tailed unpaired Student's t-test
Supplementary Fig.1d
circNSUN2	p-CTRL	p-circNSUN2		NSUN2 mRNA	p-CTRL	p-circNSUN2
Replicate1	1	5.1397		Replicate1	1	1.005
Replicate2	1	8.0701		Replicate2	1	0.98
Replicate3	1	5.482		Replicate3	1	0.904
Replicate4	1	6.409		Replicate4	1	1.02
Replicate5	1	7.5483		Replicate5	1	0.9708
mean	1	6.52982		mean	1	0.97596
S.D.	0	1.1362		S.D.	0	0.0400101
P		<0.0001
			Two-tailed unpaired Student's t-test

## Sheet: Supplementary Fig. 2
Supplementary Fig. 2a
bioluminescence
HCT116	sh-CTRL	sh-circNSUN2
mouse1	340100	59600
mouse2	532300	44610
mouse3	392900	63090
mouse4	423100	37100
mouse5	267500	44800
mouse6	250200	57100
mean	367683	51050
S.D.	96094.9	9396.85
P		<0.0001
		Two-tailed unpaired Student's t-test
Supplementary Fig. 2b
numbers of metastasis nodules in liver
HCT116	sh-CTRL	sh-circNSUN2
mouse1	13	4
mouse2	12	3
mouse3	14	2
mouse4	11	2
mouse5	10	1
mouse6	8	5
mean	11.3333	2.83333
S.D.	1.97203	1.34371
P		< 0.0001
		Two-tailed unpaired Student's t-test
Supplementary Fig. 2c
bioluminescence
HCT116	p-CTRL	p-circNSUN2
mouse1	363100	1378000
mouse2	729700	1475000
mouse3	586600	1222000
mouse4	214000	2414000
mouse5	111400	2661000
mouse6	312500	2126000
mean	386217	1.87933e+06
S.D.	211851	548426
P		0.0002
		Two-tailed unpaired Student's t-test
Supplementary Fig. 2d
numbers of metastasis nodules in liver
HCT116	p-CTRL	p-circNSUN2
mouse1	15	25
mouse2	13	23
mouse3	12	18
mouse4	9	24
mouse5	10	19
mouse6	14	18
mean	12.1667	21.1667
S.D.	2.11476	2.91071
P		0.0002
		Two-tailed unpaired Student's t-test
Supplementary Fig. 2e
bioluminescence
HCT116	sh-CTRL	sh-circNSUN2
mouse1	962700	202700
mouse2	898800	177700
mouse3	807700	293100
mouse4	647600	206800
mouse5	576500	231900
mouse6	1062000	184800
mean	825883	216167
S.D.	170340	38511.7
P		<0.0001
		Two-tailed unpaired Student's t-test
Supplementary Fig. 2f
numbers of metastasis nodules in lung
HCT116	sh-CTRL	sh-circNSUN2
mouse1	25	7
mouse2	23	10
mouse3	14	5
mouse4	19	8
mouse5	21	5
mouse6	16	9
mean	19.6667	7.33333
S.D.	3.81517	1.88562
P		< 0.0001
		Two-tailed unpaired Student's t-test
Supplementary Fig. 2g
bioluminescence
HCT116	p-CTRL	p-circNSUN2
mouse1	891300	2147000
mouse2	732900	2194000
mouse3	662700	2285000
mouse4	756200	1985000
mouse5	881600	2069000
mouse6	1153000	1683000
mean	846283	2060500
S.D.	159176	193211
P		< 0.0001
		Two-tailed unpaired Student's t-test
Supplementary Fig. 2h
numbers of metastasis nodules in lung
HCT116	p-CTRL	p-circNSUN2
mouse1	23	27
mouse2	15	33
mouse3	22	32
mouse4	16	30
mouse5	18	29
mouse6	14	34
mean	18	30.8333
S.D.	3.41565	2.40947
P		< 0.0001
		Two-tailed unpaired Student's t-test

## Sheet: Supplementary Fig. 3
Supplementary Fig. 3a
HCT116	sh-CTRL	sh-1	sh-2		DLD1	sh-CTRL	sh-1	sh-2
Replicate1	253	124	90		Replicate1	243	93	60
Replicate2	224	140	86		Replicate2	208	84	59
Replicate3	232	114	76		Replicate3	339	98	65
Replicate4	205	127	98		Replicate4	223	101	70
Replicate5	246	131	67		Replicate5	218	95	58
mean	232	127.2	83.4		mean	246.2	94.2	62.4
S.D.	16.9115	8.51822	10.837		S.D.	47.7803	5.77581	4.49889
P		< 0.0001	< 0.0001		P		0.0002	< 0.0001
			Two-tailed unpaired Student's t-test					Two-tailed unpaired Student's t-test
Supplementary Fig. 3b
HCT116	sh-CTRL	sh-1	sh-2		DLD1	sh-CTRL	sh-1	sh-2
Replicate1	7.2151	7.7	5.8575		Replicate1	12.7	1.3664	1.62357
Replicate2	8.0208	7.247	0.85417		Replicate2	17.56	1.7778	1.432
Replicate3	10.82	3.2773	0.8611		Replicate3	10.6238	2.2221	0.371
Replicate4	17.9458	7.247	4.7583		Replicate4	11.6399	1.881	0.8084
Replicate5	13.1277	4.0778	1.5828		Replicate5	10.9216	4.154	0.4058
mean	11.4259	5.90982	2.78277		mean	12.6891	2.28026	0.928155
S.D.	3.87551	1.84756	2.10755		S.D.	2.53835	0.975838	0.516737
P		0.0331	0.0044		P		<0.0001	< 0.0001
			Two-tailed unpaired Student's t-test					Two-tailed unpaired Student's t-test
Supplementary Fig. 3c
HCT116	sh-CTRL	sh-1	sh-2		DLD1	sh-CTRL	sh-1	sh-2
Replicate1	102.312	9.218	7.157		Replicate1	101.685	6.342	3.128
Replicate2	98.481	8.981	6.368		Replicate2	98.734	5.259	4.066
Replicate3	93.694	9.874	7.397		Replicate3	97.353	7.207	2.966
Replicate4	111.378	7.617	7.251		Replicate4	101.848	7.798	2.79
Replicate5	94.135	11.745	9.54		Replicate5	100.38	5.495	3.254
mean	100	9.487	7.5426		mean	100	6.4202	3.2408
S.D.	6.50039	1.34712	1.06059		S.D.	1.73252	0.972408	0.441042
P		<0.0001	<0.0001		P		<0.0001	< 0.0001
			Two-tailed unpaired Student's t-test					Two-tailed unpaired Student's t-test
Supplementary Fig. 3d
HCT116	p-CTRL	p-circNSUN2
Replicate1	241	512
Replicate2	218	523
Replicate3	207	545
Replicate4	278	508
Replicate5	259	496
mean	240.6	516.8
S.D.	25.9892	16.5336
P		<0.0001
		Two-tailed unpaired Student's t-test
Supplementary Fig. 3e
HCT116	p-CTRL	p-circNSUN2
Replicate1	7.7	16.6213
Replicate2	8.4263	20.4548
Replicate3	7.157	18.25
Replicate4	7.2471	17.5
Replicate5	5.0621	13.1277
mean	7.1185	17.1908
S.D.	1.12208	2.39601
P		<0.0001
		Two-tailed unpaired Student's t-test
Supplementary Fig. 3f
HCT116	p-CTRL	p-circNSUN2
Replicate1	99.219	203.8
Replicate2	95.246	256.021
Replicate3	116.179	213
Replicate4	93.713	205.962
Replicate5	95.643	208.239
mean	100	217.404
S.D.	8.28831	19.5482
P		<0.0001
		Two-tailed unpaired Student's t-test

## Sheet: Supplementary Fig. 4
Supplementary Fig. 4a
HCT116	si-CTRL+Myc-EV	si-YTHDC1+Myc-EV	si-YTHDC1+Myc-WT-Ins	si-YTHDC1+Myc-DM-Ins
Replicate1	1	0.25	1.12	0.96
Replicate2	1	0.19	0.98	0.83
Replicate3	1	0.3	0.94	0.8
mean	1	0.246667	1.01333	0.863333
S.D.	0	0.0449691	0.0771722	0.0694422
P	<0.0001		0.0003	0.0005
				Two-tailed unpaired Student's t-test
Supplementary Fig. 4b
HCT116	si-CTRL+Myc-EV	si-METTL3+Myc-EV	si-METTL3+Myc-WT-Ins	si-METTL3+Myc-BM-Ins	si-METTL3+Myc-CM-Ins
Replicate1	1	0.16	1.09	0.94	0.78
Replicate2	1	0.15	1.13	0.83	0.82
Replicate3	1	0.15	0.96	0.87	0.93
mean	1	0.153333	1.06	0.88	0.843333
S.D.	0	0.00471405	0.0725718	0.0454606	0.063421
P	<0.0001		<0.0001	<0.0001	0.0001
					Two-tailed unpaired Student's t-test
Supplementary Fig. 4c
nucleus	si-CTRL+Myc-EV	si-METTL3+Myc-EV	si-METTL3+Myc-WT-Ins	si-METTL3+Myc-BM-Ins	si-METTL3+Myc-CM-Ins
Replicate1	0.25982	0.97848	0.42314	0.73962	0.91646
Replicate2	0.21905	0.92435	0.43605	0.7034	0.92681
Replicate3	0.36336	0.86985	0.3229	0.75646	0.88987
mean	0.280743	0.924227	0.39403	0.73316	0.911047
S.D.	0.0607436	0.0443481	0.0505719	0.022138	0.0155589
P	0.0003		0.0004	0.0055	0.7119
					Two-tailed unpaired Student's t-test
cytoplasm	si-CTRL+Myc-EV	si-METTL3+Myc-EV	si-METTL3+Myc-WT-Ins	si-METTL3+Myc-BM-Ins	si-METTL3+Myc-CM-Ins
Replicate1	0.74018	0.02152	0.57686	0.26038	0.08354
Replicate2	0.78095	0.07565	0.56395	0.2966	0.07319
Replicate3	0.63664	0.13015	0.6771	0.24354	0.11013
mean	0.719257	0.0757733	0.60597	0.26684	0.0889533
S.D.	0.0607436	0.0443481	0.0505719	0.022138	0.0155589
P	0.0003		0.0004	0.0055	0.7119
					Two-tailed unpaired Student's t-test
Supplementary Fig. 4d
nucleus	p-CTRL	p-circNSUN2		cytoplasm	p-CTRL	p-circNSUN2
Replicate1	1	5.88		Replicate1	1	7.49
Replicate2	1	5.93		Replicate2	1	7.51
Replicate3	1	5.63		Replicate3	1	7.69
mean	1	5.81333		mean	1	7.56333
S.D.	0	0.131233		S.D.	0	0.0899383
P		<0.0001				<0.0001
			Two-tailed unpaired Student's t-test			Two-tailed unpaired Student's t-test
Supplementary Fig. 4e
p-CTRL	m6A RIP	IgG		p-circNSUN2 WT	m6A RIP	IgG		p-circNSUN2 m6A Mut	m6A RIP	IgG
Replicate1	13.9661	1.6191		Replicate1	32.9436	0.78668		Replicate1	15.625	1.08871
Replicate2	12.7627	4.12346		Replicate2	31.8215	1.26038		Replicate2	13.2304	1.5538
Replicate3	18.7807	0.95517		Replicate3	24.7942	1.07464		Replicate3	15.3034	0.82907
mean	15.1698	2.23258		mean	29.8531	1.04057		mean	14.7196	1.15719
S.D.	2.60012	1.36425		S.D.	3.60642	0.194882		S.D.	1.06118	0.299806
P				P	0.0095			P	0.0047
					Two-tailed unpaired Student's t-test				Two-tailed unpaired Student's t-test
Supplementary Fig. 4f
HCT116	p-CTRL	p-circNSUN2	p-circNSUN2 m6A Mut
Replicate1	278	548	138
Replicate2	251	517	125
Replicate3	243	563	118
Replicate4	223	509	109
Replicate5	260	521	133
mean	251	531.6	124.6
S.D.	18.2099	20.4509	10.3653
	< 0.0001		< 0.0001
	Two-tailed unpaired Student's t-test		Two-tailed unpaired Student's t-test
Supplementary Fig. 4g
HCT116	p-CTRL	p-circNSUN2	p-circNSUN2 m6A Mut
Replicate1	5.5172	19.6736	4.2878
Replicate2	9.0779	17.4423	3.4668
Replicate3	7.9856	18.3316	5.706
Replicate4	6.5573	20.4646	4.4599
Replicate5	9.4599	17.5233	5.0694
mean	7.71958	18.6871	4.59798
S.D.	1.49304	1.19692	0.754293
	< 0.0001		< 0.0001
	Two-tailed unpaired Student's t-test		Two-tailed unpaired Student's t-test
Supplementary Fig. 4h
HCT116	p-CTRL	p-circNSUN2	p-circNSUN2 m6A Mut
Replicate1	99.326	215.334	23.3394
Replicate2	109.221	267.201	31.7534
Replicate3	89.5126	189.471	24.1473
Replicate4	112.855	181.164	53.4132
Replicate5	94.5044	232.242	47.2823
mean	101.084	217.082	35.9871
S.D.	8.77548	30.9753	12.2419
	< 0.0001		< 0.0001
	Two-tailed unpaired Student's t-test		Two-tailed unpaired Student's t-test

[truncated: 3 more sheets: Supplementary Fig. 5, Supplementary Fig. 6, Supplementary Fig. 7]
